# Supplementary material for: National Disparities in Antibiotic Prescribing by Race, Ethnicity, Age Group, and Sex in United States Ambulatory Care Visits, 2009 to 2016
Source: Antibiotics (Basel). 2022 Dec 28;12(1):51. doi: 10.3390/antibiotics12010051 (PMC9854843; doi:10.3390/antibiotics12010051)
Supplement: Supplementary file 1 [file antibiotics-12-00051-s001.zip]

Archive with 1 entries (1 files):
- antibiotics-2106920-supplementary.pdf
